# Supplementary material for: Mycetoma as a major cause of limb amputation in Northeastern Ethiopia: A facility-based retrospective study
Source: PLoS Negl Trop Dis. 2026 May 6;20(5):e0013886. doi: 10.1371/journal.pntd.0013886 (PMC13197063; doi:10.1371/journal.pntd.0013886)
Supplement: S1 Data — (XLSX) [file pntd.0013886.s001.xlsx]

## Sheet: Mycetoma burden at Dubti
Medical Redcord number	Date of first Hospital Visit within the last 3 years	Age at diagnosis:	Sex	Place of residency	Zone and District	Occupation	Occupation /Pastoralist	Occupation /farmer	Occupation /student	Occupation /marchent	Occupation /civil servant	Occupation /other	Occupation /House Wife	If other what occupation	Localized swelling	if swelling is yes duration on presenation (in months)	Opening on the skin ( sinuses)	If sinuses is yes, what was the duration on presenation? (in Months )	Discharge	if discharge was reported, what type of discharge is it?	Grains	if grains are present, indicate the color	if grains are present, indicate the color/balck	if grains are present, indicate the color/white	if grains are present, indicate the color/yellow	if grains are present, indicate the color/red	if grains are present, indicate the color/not mentioned	sweling and pain of involved lymph nodes	limb deformity	pain	itching	hotness/ warmth of lesion	other symptoms( describe)	Affected Body Part	Affected Body Part/Lower Limb	Affected Body Part/Upper Limb	Affected Body Part/Back	Affected Body Part/Chest	Affected Body Part/head and neck	Affected Body Part/abdomen	If Lower Limbs:	If Lower Limbs: /left foot	If Lower Limbs: /right foot	If Lower Limbs: /left leg	If Lower Limbs: /right leg	If Lower Limbs: /left tigh	If Lower Limbs: /right tigh	If Upper limb	If Upper limb /left hand
223087	2017-09-12	20	Male	Urban	Dubti	farmer	0	1	0	0	0	0	0		yes	12	Yes		yes	Muco-purulent (whitish)	not mentioned							not mentioned	not mentioned	yes	yes	yes		Lower Limb	1	0	0	0	0	0	left foot right foot	1	1	0	0	0	0
256891	2016-03-05	30	Male	Rural	Asayta	farmer	0	1	0	0	0	0	0		yes	6	Not mentioned		not mentioned		not mentioned							not mentioned	yes	yes	not mentioned	not mentioned	Foot Contructure	Lower Limb	1	0	0	0	0	0	right foot	0	1	0	0	0	0
247314	2016-02-14	40	Male	Rural	Asayta	Pastoralist	1	0	0	0	0	0	0		yes	12	Yes	12	yes	not mentioned	not mentioned							not mentioned	not mentioned	yes		not mentioned		Lower Limb	1	0	0	0	0	0	right foot	0	1	0	0	0	0
270457	2016-04-01	19	Male	Rural	Asayta	Pastoralist	1	0	0	0	0	0	0		yes	3	Yes		yes	not mentioned	not mentioned							not mentioned	not mentioned	yes	yes	yes		Lower Limb	1	0	0	0	0	0	left foot right foot	1	1	0	0	0	0
290287	2016-04-29	14	Female	Rural	Asayta	student	0	0	1	0	0	0	0		yes	24	Yes	24	yes	Muco-purulent (whitish)	not mentioned							not mentioned	not mentioned	yes	not mentioned	yes		Lower Limb	1	0	0	0	0	0	right foot	0	1	0	0	0	0
284344	2016-04-20	60	Male	Rural	Ada'ar	farmer Pastoralist	1	1	0	0	0	0	0		yes	72	Not mentioned		not mentioned		not mentioned							not mentioned	not mentioned	not mentioned	not mentioned	not mentioned		Lower Limb	1	0	0	0	0	0	right foot	0	1	0	0	0	0
290469	2015-03-20	24	Male	Rural	Gablatu	Pastoralist	1	0	0	0	0	0	0		yes	60	Yes	30	yes	not mentioned	not mentioned							not mentioned	not mentioned	yes	not mentioned	yes		Lower Limb	1	0	0	0	0	0	right foot	0	1	0	0	0	0
293271	2016-05-01	16	Male	Rural	Teru	Pastoralist	1	0	0	0	0	0	0		yes	72	Not mentioned		not mentioned		not mentioned							not mentioned	not mentioned	yes	not mentioned	yes		Lower Limb	1	0	0	0	0	0	left foot	1	0	0	0	0	0
147876	2017-08-02	37	Male	Rural	Afambo	Pastoralist	1	0	0	0	0	0	0		yes	36	Yes	36	yes	Muco-purulent (whitish)	not mentioned							not mentioned	not mentioned	yes	not mentioned	yes		Lower Limb	1	0	0	0	0	0	left foot	1	0	0	0	0	0
292766	2016-02-07	16	Male	Urban	Semera	farmer	0	1	0	0	0	0	0		yes	24	Not mentioned		not mentioned		not mentioned							not mentioned	not mentioned	yes	not mentioned	yes		Lower Limb	1	0	0	0	0	0	left foot	1	0	0	0	0	0
128146	2016-02-02	30	Male	Rural	Dubti	Pastoralist	1	0	0	0	0	0	0		yes	36	Not mentioned		not mentioned		not mentioned							not mentioned	not mentioned	yes	not mentioned	yes		Lower Limb	1	0	0	0	0	0	left foot	1	0	0	0	0	0
168511	2016-02-04	25	Male	Rural	Detbahri	farmer	0	1	0	0	0	0	0		yes	48	Not mentioned		not mentioned		not mentioned							not mentioned	not mentioned	yes	not mentioned	yes		Lower Limb	1	0	0	0	0	0	left foot	1	0	0	0	0	0
228406	2017-03-26	25	Female	Urban	Logiya	House Wife	0	0	0	0	0	0	1		yes	120	No		No		not mentioned							not mentioned	not mentioned	yes	yes	yes		Lower Limb	1	0	0	0	0	0	right foot	0	1	0	0	0	0
325584	2017-07-30	40	Male	Rural	Eliwuha	Pastoralist	1	0	0	0	0	0	0		yes	36	Not mentioned		not mentioned		not mentioned							not mentioned	not mentioned	yes	not mentioned	yes		Lower Limb	1	0	0	0	0	0	left foot	1	0	0	0	0	0
327552	2015-02-17	17	Male	Rural	Asayta	Pastoralist	1	0	0	0	0	0	0		yes	12	Not mentioned		yes	sero sanguineius (reddish/ Pinkish)	not mentioned							not mentioned	not mentioned	yes	not mentioned	yes		Lower Limb	1	0	0	0	0	0	left foot	1	0	0	0	0	0
327687	2015-04-25	25	Male	Rural	Teru	Pastoralist	1	0	0	0	0	0	0		yes	24	Not mentioned		not mentioned		not mentioned							not mentioned		yes	not mentioned	yes		Lower Limb	1	0	0	0	0	0	left foot	1	0	0	0	0	0
328662	2015-06-14	14	Male	Rural	Afambo	student	0	0	1	0	0	0	0		yes	8	Yes	8	yes	Muco-purulent (whitish)	not mentioned							not mentioned	not mentioned	yes	not mentioned	yes		Lower Limb	1	0	0	0	0	0	right foot	0	1	0	0	0	0
334023	2015-03-01	13	Female	Rural	Asayta	student	0	0	1	0	0	0	0		yes	36	Yes	36	yes	not mentioned	not mentioned							not mentioned	not mentioned	yes	not mentioned	yes		Lower Limb	1	0	0	0	0	0	left foot	1	0	0	0	0	0
334024	2015-03-01	9	Female	Rural	Asayta	student	0	0	1	0	0	0	0		yes	12	No		No		not mentioned							not mentioned	not mentioned	yes	not mentioned	yes		Lower Limb	1	0	0	0	0	0	left foot	1	0	0	0	0	0
334025	2016-08-06	7	Female	Rural	Asayta	student	0	0	1	0	0	0	0		yes	60	Not mentioned		No		not mentioned							not mentioned	not mentioned	yes	not mentioned	yes		Lower Limb	1	0	0	0	0	0	left foot	1	0	0	0	0	0
339075	2015-01-21	22	Male	Rural	Afambo	Pastoralist	1	0	0	0	0	0	0		yes	36	Not mentioned		not mentioned		not mentioned							not mentioned	not mentioned	yes	not mentioned	yes		Lower Limb	1	0	0	0	0	0	right foot	0	1	0	0	0	0
339891	2015-01-10	15	Male	Rural	Dubti	Pastoralist	1	0	0	0	0	0	0		yes	12	Not mentioned		not mentioned		not mentioned							not mentioned		yes		yes		Lower Limb	1	0	0	0	0	0	right foot	0	1	0	0	0	0
339363	2015-01-21	35	Female	Rural	Detbahri	House Wife	0	0	0	0	0	0	1		yes	12	Not mentioned		not mentioned		not mentioned							not mentioned	not mentioned	yes	not mentioned	yes		Lower Limb	1	0	0	0	0	0	right foot	0	1	0	0	0	0
341834	2015-02-12	25	Male	Rural	Asayta	Pastoralist	1	0	0	0	0	0	0		yes	36	Not mentioned		not mentioned		not mentioned							not mentioned	not mentioned	yes	yes	yes		Lower Limb	1	0	0	0	0	0	right foot	0	1	0	0	0	0
338191	2015-02-17	25	Male	Rural	Afambo	Pastoralist	1	0	0	0	0	0	0		yes	12	Not mentioned		not mentioned		not mentioned							not mentioned	not mentioned	yes	not mentioned	yes		Lower Limb	1	0	0	0	0	0	right foot	0	1	0	0	0	0
342561	2015-02-12	60	Male	Rural	Asayta	farmer	0	1	0	0	0	0	0		yes	120	Yes		yes	not mentioned	not mentioned							not mentioned	not mentioned	yes	not mentioned	yes		Lower Limb	1	0	0	0	0	0	left foot	1	0	0	0	0	0
340391	2016-08-13	50	Male	Rural	Dubti	farmer	0	1	0	0	0	0	0		yes	3	Not mentioned		not mentioned		not mentioned							not mentioned	not mentioned	yes	not mentioned	yes		Lower Limb	1	0	0	0	0	0	left foot	1	0	0	0	0	0
344019	2015-04-04	30	Male	Rural	Berahle	Pastoralist	1	0	0	0	0	0	0		yes		Yes		not mentioned		not mentioned							not mentioned	not mentioned	not mentioned	not mentioned	not mentioned		Lower Limb	1	0	0	0	0	0	right foot right leg	0	1	0	1	0	0
328078	2015-01-10	45	Male	Rural	Asayta	Pastoralist	1	0	0	0	0	0	0		yes		Not mentioned		not mentioned		not mentioned							not mentioned	not mentioned	not mentioned	not mentioned	not mentioned		Lower Limb	1	0	0	0	0	0	left foot	1	0	0	0	0	0
329286	2015-02-24	25	Male	Rural	Asayta	farmer	0	1	0	0	0	0	0		yes	60	Yes	60	yes	not mentioned	not mentioned							not mentioned	not mentioned	yes	not mentioned	not mentioned		Lower Limb	1	0	0	0	0	0	right foot	0	1	0	0	0	0
343070	2015-01-21	20	Male	Rural	Asayta	farmer	0	1	0	0	0	0	0		yes	120	Not mentioned		not mentioned		not mentioned							not mentioned	not mentioned	not mentioned	not mentioned	not mentioned		Lower Limb	1	0	0	0	0	0	right foot	0	1	0	0	0	0
358926	2015-05-04	15	Male	Rural	Asayta	student	0	0	1	0	0	0	0		yes	12	Yes		yes	not mentioned	not mentioned							not mentioned	not mentioned	yes	yes	yes		Lower Limb	1	0	0	0	0	0	right foot	0	1	0	0	0	0
378901	2016-01-03	28	Male	Rural	Asayta	farmer	0	1	0	0	0	0	0		yes	12	Not mentioned		not mentioned		not mentioned							not mentioned	not mentioned	yes	not mentioned	yes		Lower Limb	1	0	0	0	0	0	left foot	1	0	0	0	0	0
310635	2016-05-17	40	Male	Rural	Berahle	Pastoralist	1	0	0	0	0	0	0		yes	36	Yes	36	yes	not mentioned	yes	not mentioned	0	0	0	0	1	not mentioned	not mentioned	not mentioned	not mentioned	not mentioned		Lower Limb	1	0	0	0	0	0	left foot	1	0	0	0	0	0
360233	2015-05-18	30	Male	Rural	Afambo	Pastoralist	1	0	0	0	0	0	0		yes	4	No		No		no							not mentioned	not mentioned	yes	yes	no		Lower Limb	1	0	0	0	0	0	right foot	0	1	0	0	0	0
398853	2016-10-07	35	Male	Rural	Asayta	Pastoralist	1	0	0	0	0	0	0		yes	3	Not mentioned		not mentioned		not mentioned							not mentioned	not mentioned	yes	not mentioned	yes		Lower Limb	1	0	0	0	0	0	right foot	0	1	0	0	0	0
233428	2015-02-12	34	Male	Urban	Logiya	Pastoralist	1	0	0	0	0	0	0		yes	6	Not mentioned		not mentioned		not mentioned							not mentioned	not mentioned	not mentioned	not mentioned	not mentioned		Lower Limb	1	0	0	0	0	0	right foot	0	1	0	0	0	0
362613	2015-06-14	60	Female	Rural	Chifra	House Wife	0	0	0	0	0	0	1		yes	120	Yes		yes	not mentioned	not mentioned							not mentioned	not mentioned	yes	yes	yes		Lower Limb	1	0	0	0	0	0	left foot	1	0	0	0	0	0
352629	2015-08-24	24	Male	Rural	Gewane	Pastoralist farmer	1	1	0	0	0	0	0		yes	60	Yes		yes	Muco-purulent (whitish)	not mentioned							not mentioned	not mentioned	yes	not mentioned	not mentioned		Lower Limb	1	0	0	0	0	0	left foot	1	0	0	0	0	0
354543	2015-05-30	35	Male	Rural	Gewane	Pastoralist	1	0	0	0	0	0	0		yes		Not mentioned		not mentioned		not mentioned							not mentioned	not mentioned	not mentioned	not mentioned	not mentioned		Lower Limb	1	0	0	0	0	0	left foot	1	0	0	0	0	0
313658	2015-02-22	45	Male	Rural	Awra	Pastoralist	1	0	0	0	0	0	0		yes		Yes		yes		not mentioned							not mentioned	not mentioned	not mentioned	not mentioned	not mentioned		Lower Limb	1	0	0	0	0	0	right foot	0	1	0	0	0	0
207902	2015-06-16	20	Male	Rural	Asayta	Pastoralist	1	0	0	0	0	0	0		yes	12	Yes	12	No		not mentioned							not mentioned	not mentioned	yes	not mentioned	yes		Lower Limb	1	0	0	0	0	0	left foot	1	0	0	0	0	0
211565	2016-04-08	53	Male	Rural	Berahle	farmer Pastoralist	1	1	0	0	0	0	0		yes	24	Not mentioned		not mentioned		not mentioned							not mentioned		yes		not mentioned		Lower Limb	1	0	0	0	0	0	left foot	1	0	0	0	0	0
329363	2016-07-20	40	Female	Rural	Bidu	Pastoralist House Wife	1	0	0	0	0	0	1		yes	36	Not mentioned		not mentioned		not mentioned							not mentioned	not mentioned	yes	not mentioned	not mentioned		Lower Limb	1	0	0	0	0	0	left foot	1	0	0	0	0	0
369383	2016-09-04	50	Male	Rural	Berahle	farmer	0	1	0	0	0	0	0		yes	24	Not mentioned		not mentioned		not mentioned							not mentioned	not mentioned	yes	not mentioned	yes		Lower Limb	1	0	0	0	0	0	left foot	1	0	0	0	0	0
273708	2015-06-07	30	Male	Rural	Asayta	farmer	0	1	0	0	0	0	0		yes	16	Yes	6	yes	sero sanguineius (reddish/ Pinkish)	not mentioned							not mentioned	not mentioned	yes	not mentioned	not mentioned		Lower Limb	1	0	0	0	0	0	right foot	0	1	0	0	0	0
340028	2015-12-18	16	Male	Rural	Asayta	student	0	0	1	0	0	0	0		yes	60	Yes	60	yes	Muco-purulent (whitish)	not mentioned							not mentioned	not mentioned	yes	not mentioned	yes		Lower Limb	1	0	0	0	0	0	right foot	0	1	0	0	0	0
358621	2015-06-16	26	Male	Rural	Gewane	Pastoralist	1	0	0	0	0	0	0		yes	60	Yes		yes	not mentioned	not mentioned							not mentioned	not mentioned	not mentioned	not mentioned	not mentioned		Lower Limb	1	0	0	0	0	0	left leg	0	0	1	0	0	0
286659	2016-10-20	20	Female	Urban	Detbahri	House Wife	0	0	0	0	0	0	1		yes		Yes		yes	not mentioned	not mentioned							not mentioned	not mentioned	not mentioned	not mentioned	not mentioned		Lower Limb	1	0	0	0	0	0	right foot	0	1	0	0	0	0
223319	2015-05-30	45	Male	Rural	Awra	farmer Pastoralist	1	1	0	0	0	0	0		yes	36	Not mentioned		not mentioned		not mentioned							not mentioned	not mentioned	yes	yes	yes		Lower Limb	1	0	0	0	0	0	right foot	0	1	0	0	0	0
403065	2016-10-27	22	Male	Rural	Asayta	farmer	0	1	0	0	0	0	0		yes	12	Not mentioned		not mentioned		not mentioned							not mentioned	not mentioned	yes	not mentioned	not mentioned		Lower Limb	1	0	0	0	0	0	left foot	1	0	0	0	0	0
169637	2016-02-04	42	Male	Rural	Asayta	Pastoralist	1	0	0	0	0	0	0		yes	12	Not mentioned		not mentioned		not mentioned							not mentioned	not mentioned	yes	not mentioned	not mentioned		Lower Limb	1	0	0	0	0	0	left foot	1	0	0	0	0	0
250409	2016-02-21	37	Male	Rural	Detbahri	farmer	0	1	0	0	0	0	0		yes	24	Yes	6	not mentioned		not mentioned							not mentioned	not mentioned	yes	not mentioned	yes		Lower Limb	1	0	0	0	0	0	left foot	1	0	0	0	0	0
350975	2015-03-27	37	Male	Rural	Eliwuha	Pastoralist	1	0	0	0	0	0	0		yes	36	Not mentioned		not mentioned		not mentioned							not mentioned	not mentioned	yes	not mentioned	not mentioned		Lower Limb	1	0	0	0	0	0	left foot	1	0	0	0	0	0
364063	2015-07-14	20	Male	Rural	Detbahri	Pastoralist	1	0	0	0	0	0	0		yes	24	Yes	24	yes	not mentioned	not mentioned							not mentioned	not mentioned	yes	not mentioned	not mentioned		Lower Limb	1	0	0	0	0	0	left foot	1	0	0	0	0	0
364459	2015-07-05	35	Male	Rural	Asayta	Pastoralist	1	0	0	0	0	0	0		yes	24	Not mentioned		not mentioned		not mentioned							not mentioned	not mentioned	yes	not mentioned	not mentioned		Lower Limb	1	0	0	0	0	0	right foot	0	1	0	0	0	0
324796	2015-07-07	37	Male	Rural	Logiya	Pastoralist	1	0	0	0	0	0	0		yes	36	Not mentioned		not mentioned		not mentioned							not mentioned	not mentioned	yes	not mentioned	not mentioned		Lower Limb	1	0	0	0	0	0	left foot	1	0	0	0	0	0
138533	2015-08-02	26	Male	Urban	Detbahri	farmer	0	1	0	0	0	0	0		yes	24	Not mentioned		not mentioned		not mentioned							not mentioned	not mentioned	yes	no	no		Lower Limb	1	0	0	0	0	0	right foot	0	1	0	0	0	0
371737	2015-12-04	19	Female	Urban	Asayta	student	0	0	1	0	0	0	0		yes	8	Not mentioned		not mentioned		not mentioned							not mentioned		yes		not mentioned		Lower Limb	1	0	0	0	0	0	right foot	0	1	0	0	0	0
335809	2015-02-12	30	Male	Rural	Asayta	farmer	0	1	0	0	0	0	0		yes	12	Not mentioned		not mentioned		not mentioned							not mentioned	not mentioned	yes	not mentioned	yes		Lower Limb	1	0	0	0	0	0	right foot	0	1	0	0	0	0
221394	2015-07-26	18	Male	Rural	Teru	Pastoralist	1	0	0	0	0	0	0		yes		Yes		yes	not mentioned	not mentioned							not mentioned	not mentioned	yes		yes		Lower Limb	1	0	0	0	0	0	left foot	1	0	0	0	0	0
323387	2015-07-05	22	Female	Rural	Asayta	Pastoralist	1	0	0	0	0	0	0		yes	24	Yes	12	yes	Muco-purulent (whitish)	not mentioned							not mentioned	not mentioned	yes	not mentioned	not mentioned		Lower Limb	1	0	0	0	0	0	left foot	1	0	0	0	0	0
324274	2015-12-16	28	Female	Rural	Detbahri	Pastoralist	1	0	0	0	0	0	0		yes	12	Yes	12	yes	sero sanguineius (reddish/ Pinkish)	not mentioned							not mentioned	not mentioned	yes	not mentioned	yes		Lower Limb	1	0	0	0	0	0	right foot	0	1	0	0	0	0
173334	2015-02-12	17	Male	Urban	Semera	student	0	0	1	0	0	0	0		yes	6	Not mentioned		not mentioned		not mentioned							not mentioned	not mentioned	yes	not mentioned	yes		Lower Limb	1	0	0	0	0	0	right foot	0	1	0	0	0	0
356635	2015-09-02	40	Male	Rural	Logiya	marchent	0	0	0	1	0	0	0		yes	6	Not mentioned		not mentioned		not mentioned							not mentioned	not mentioned	yes	not mentioned	not mentioned		Lower Limb	1	0	0	0	0	0	right foot	0	1	0	0	0	0
343834	2015-08-15	30	Female	Rural	Dalifagi	Pastoralist	1	0	0	0	0	0	0		yes	60	Not mentioned		yes	not mentioned	not mentioned							not mentioned	not mentioned	yes	not mentioned	not mentioned		Lower Limb	1	0	0	0	0	0	right foot	0	1	0	0	0	0
363940	2015-08-28	13	Male	Rural	Asayta	student	0	0	1	0	0	0	0		yes	24	Yes	24	yes	sero sanguineius (reddish/ Pinkish)	not mentioned							not mentioned	not mentioned	yes	not mentioned	yes		Lower Limb	1	0	0	0	0	0	left foot	1	0	0	0	0	0
369250	2015-09-03	40	Female	Rural	Ada'ar	House Wife	0	0	0	0	0	0	1		yes	12	Not mentioned		not mentioned		not mentioned							not mentioned	not mentioned	yes	not mentioned	yes		Lower Limb	1	0	0	0	0	0	right foot	0	1	0	0	0	0
369591	2015-09-03	30	Male	Rural	Asayta	Pastoralist	1	0	0	0	0	0	0		yes	12	Yes	6	not mentioned		not mentioned							not mentioned	not mentioned	yes	not mentioned	yes		Lower Limb	1	0	0	0	0	0	right foot	0	1	0	0	0	0
432153	2015-09-15	38	Male	Rural	Afambo	farmer	0	1	0	0	0	0	0		yes	4	Not mentioned		not mentioned		not mentioned							not mentioned	not mentioned	yes	yes	yes		Lower Limb	1	0	0	0	0	0	left foot	1	0	0	0	0	0
369528	2015-09-03	30	Female	Rural	Ada'ar	House Wife	0	0	0	0	0	0	1		yes	84	Yes	84	yes	Muco-purulent (whitish)	not mentioned							not mentioned	not mentioned	yes	not mentioned	yes		Lower Limb	1	0	0	0	0	0	right foot	0	1	0	0	0	0
374866	2015-11-06	60	Male	Rural	Asayta	farmer	0	1	0	0	0	0	0		yes	24	Yes	12	yes	not mentioned	not mentioned							not mentioned	not mentioned	yes	not mentioned	yes		Lower Limb	1	0	0	0	0	0	left foot	1	0	0	0	0	0
196656	2015-11-11	45	Male	Rural	Asayta	farmer	0	1	0	0	0	0	0		yes	3	Not mentioned		No		not mentioned							not mentioned	not mentioned	yes	not mentioned	yes		Lower Limb	1	0	0	0	0	0	left foot	1	0	0	0	0	0
353955	2015-11-13	30	Female	Rural	Berahle	House Wife	0	0	0	0	0	0	1		yes		Yes		yes	Muco-purulent (whitish)	yes	balck	1	0	0	0	0	not mentioned	not mentioned	yes	not mentioned	not mentioned		Lower Limb	1	0	0	0	0	0	right foot	0	1	0	0	0	0
376359	2015-11-25	40	Male	Rural	Asayta	farmer	0	1	0	0	0	0	0		yes	12	Yes	12	yes	Muco-purulent (whitish)	not mentioned							not mentioned	not mentioned	yes	not mentioned	yes		Lower Limb	1	0	0	0	0	0	left foot	1	0	0	0	0	0
376554	2015-12-12	30	Male	Rural	Dishoto	Pastoralist	1	0	0	0	0	0	0		yes	24	Yes	18	yes	not mentioned	not mentioned							not mentioned	not mentioned	yes	not mentioned	not mentioned		Lower Limb	1	0	0	0	0	0	left foot	1	0	0	0	0	0
376853	2015-11-25	30	Female	Rural	Detbahri	House Wife	0	0	0	0	0	0	1		yes	12	Yes	12	yes	sero sanguineius (reddish/ Pinkish)	not mentioned							not mentioned	not mentioned	yes	not mentioned	yes		Lower Limb	1	0	0	0	0	0	right foot	0	1	0	0	0	0
380084	2016-01-03	53	Female	Rural	Dalifagi	House Wife	0	0	0	0	0	0	1		yes	48	Yes		yes	Muco-purulent (whitish)	not mentioned							not mentioned	not mentioned	yes		yes		Lower Limb	1	0	0	0	0	0	left foot	1	0	0	0	0	0
380522	2016-01-08	35	Male	Rural	Asayta	farmer	0	1	0	0	0	0	0		yes	48	Yes		yes	not mentioned	not mentioned							not mentioned	not mentioned	yes	yes	yes		Lower Limb	1	0	0	0	0	0	right foot	0	1	0	0	0	0
380614	2016-01-10	40	Male	Rural	Gewane	Pastoralist	1	0	0	0	0	0	0		yes	96	Yes		yes	Muco-purulent (whitish)	not mentioned							not mentioned	not mentioned	yes	not mentioned	not mentioned		Lower Limb	1	0	0	0	0	0	right foot	0	1	0	0	0	0
399241	2016-10-09	30	Male	Rural	Chifra	farmer	0	1	0	0	0	0	0		yes	24	Yes	24	yes	not mentioned	not mentioned							not mentioned	not mentioned	yes	not mentioned	yes		Lower Limb	1	0	0	0	0	0	left foot	1	0	0	0	0	0
383096	2016-09-19	25	Male	Rural	Afambo	farmer	0	1	0	0	0	0	0		yes		Yes		yes	Muco-purulent (whitish)	not mentioned							not mentioned	not mentioned	yes	yes	yes		Lower Limb	1	0	0	0	0	0	left foot	1	0	0	0	0	0
254509	2016-03-21	26	Male	Rural	Afambo	Pastoralist	1	0	0	0	0	0	0		yes	16	Not mentioned		not mentioned		not mentioned							not mentioned	not mentioned	yes	not mentioned	not mentioned		Lower Limb	1	0	0	0	0	0	right foot	0	1	0	0	0	0
158124	2016-04-03	27	Male	Urban	Logiya	Pastoralist	1	0	0	0	0	0	0		yes	24	Not mentioned		No		not mentioned							not mentioned	not mentioned	yes	not mentioned	yes		Lower Limb	1	0	0	0	0	0	left foot	1	0	0	0	0	0
389070	2017-12-23	60	Male	Rural	Dulecha	farmer	0	1	0	0	0	0	0		yes	12	Yes	12	yes	not mentioned	not mentioned							not mentioned	not mentioned	yes	not mentioned	not mentioned		Lower Limb	1	0	0	0	0	0	right foot	0	1	0	0	0	0
400216	2016-10-25	27	Male	Rural	Debel	Pastoralist	1	0	0	0	0	0	0		yes	12	Yes		yes	sero sanguineius (reddish/ Pinkish)	not mentioned							not mentioned	not mentioned	yes	not mentioned	not mentioned		Lower Limb	1	0	0	0	0	0	left foot	1	0	0	0	0	0
393163	2017-03-05	24	Male	Urban	Semera	student	0	0	1	0	0	0	0		yes	36	Yes		yes	sero sanguineius (reddish/ Pinkish)	yes	not mentioned	0	0	0	0	1	not mentioned	not mentioned	yes	yes	yes		Lower Limb	1	0	0	0	0	0	right foot	0	1	0	0	0	0
312202	2016-06-04	50	Female	Rural	Awra	House Wife	0	0	0	0	0	0	1		yes	24	Not mentioned		not mentioned		not mentioned							not mentioned	not mentioned	yes	not mentioned	not mentioned		Lower Limb	1	0	0	0	0	0	right foot	0	1	0	0	0	0
392187	2016-09-25	27	Female	Rural	Gewane	House Wife	0	0	0	0	0	0	1		yes	24	Yes		yes	not mentioned	not mentioned							not mentioned	not mentioned	not mentioned	not mentioned	not mentioned		Lower Limb	1	0	0	0	0	0	right foot	0	1	0	0	0	0
392380	2016-09-23	60	Male	Rural	Gele'alo	farmer	0	1	0	0	0	0	0		yes	24	No		No		no							not mentioned	not mentioned	yes	not mentioned	not mentioned		Lower Limb	1	0	0	0	0	0	right foot	0	1	0	0	0	0
343849	2016-11-22	20	Female	Rural	Afambo	House Wife	0	0	0	0	0	0	1		yes	48	Yes		yes	Muco-purulent (whitish)	not mentioned							not mentioned	not mentioned	yes	not mentioned	yes		Lower Limb	1	0	0	0	0	0	right foot	0	1	0	0	0	0
245856	2016-02-12	32	Male	Rural	Asayta	farmer	0	1	0	0	0	0	0		yes	36	Yes	12	not mentioned		not mentioned							not mentioned	not mentioned	yes	not mentioned	not mentioned		Lower Limb	1	0	0	0	0	0	right foot	0	1	0	0	0	0
372631	2016-09-10	22	Female	Urban	Logiya	House Wife	0	0	0	0	0	0	1		yes	96	Not mentioned		not mentioned		not mentioned							not mentioned	not mentioned	yes	yes	yes		Lower Limb	1	0	0	0	0	0	right foot	0	1	0	0	0	0
346405	2016-05-03	33	Male	Rural	Asayta	Pastoralist	1	0	0	0	0	0	0		yes	48	Not mentioned		not mentioned		not mentioned							not mentioned	not mentioned	yes	not mentioned	not mentioned		Lower Limb	1	0	0	0	0	0	right foot	0	1	0	0	0	0
288528	2016-04-22	35	Male	Rural	Gewane	Pastoralist	1	0	0	0	0	0	0		yes	24	Not mentioned		not mentioned		not mentioned							not mentioned	not mentioned	yes	not mentioned	not mentioned		Lower Limb	1	0	0	0	0	0	right foot	0	1	0	0	0	0
365942	2015-07-26	32	Male	Rural	Gewane	Pastoralist	1	0	0	0	0	0	0		yes	16	Not mentioned		not mentioned		not mentioned							not mentioned		yes		not mentioned		Lower Limb	1	0	0	0	0	0	left foot	1	0	0	0	0	0
394342	2016-09-28	20	Male	Rural	Asayta	farmer	0	1	0	0	0	0	0		yes	60	Yes	60	yes	not mentioned	not mentioned							not mentioned	not mentioned	yes	yes	yes		Lower Limb	1	0	0	0	0	0	right foot	0	1	0	0	0	0
335090	2016-08-08	27	Male	Rural	Asayta	Pastoralist	1	0	0	0	0	0	0		yes	24	Not mentioned		not mentioned		not mentioned							not mentioned	not mentioned	yes	not mentioned	not mentioned		Lower Limb	1	0	0	0	0	0	left foot	1	0	0	0	0	0
254934	2016-06-03	38	Male	Rural	Asayta	Pastoralist	1	0	0	0	0	0	0		yes	24	Yes		yes	sero sanguineius (reddish/ Pinkish)	not mentioned							not mentioned	not mentioned	yes	yes	yes		Lower Limb	1	0	0	0	0	0	left foot	1	0	0	0	0	0
403944	2017-06-28	35	Male	Rural	Bidu	Pastoralist	1	0	0	0	0	0	0		yes	5	No		No		yes	not mentioned	0	0	0	0	1	not mentioned	not mentioned	yes	yes	yes		Lower Limb	1	0	0	0	0	0	left foot	1	0	0	0	0	0
320036	2017-06-14	43	Male	Urban	Asayta	marchent	0	0	0	1	0	0	0		yes	24	Not mentioned		not mentioned		not mentioned							not mentioned	not mentioned	yes	not mentioned	not mentioned		Lower Limb	1	0	0	0	0	0	left foot	1	0	0	0	0	0
311372	2016-07-28	33	Male	Rural	Detbahri	farmer	0	1	0	0	0	0	0		yes	36	Not mentioned		not mentioned		not mentioned							not mentioned	not mentioned	yes	not mentioned	not mentioned		Lower Limb	1	0	0	0	0	0	right foot	0	1	0	0	0	0
326653	2017-07-18	23	Male	Rural	Teru	farmer	0	1	0	0	0	0	0		yes	24	Not mentioned		not mentioned		not mentioned							not mentioned	not mentioned	yes	not mentioned	not mentioned		Lower Limb	1	0	0	0	0	0	right foot	0	1	0	0	0	0
259412	2016-06-19	28	Male	Rural	Dubti	marchent	0	0	0	1	0	0	0		yes	8	Not mentioned		not mentioned		not mentioned							not mentioned	not mentioned	yes	not mentioned	not mentioned		Lower Limb	1	0	0	0	0	0	left foot	1	0	0	0	0	0
366348	2016-07-26	30	Male	Rural	Asayta	farmer	0	1	0	0	0	0	0		yes	12	Not mentioned		not mentioned		not mentioned							not mentioned	not mentioned	yes	not mentioned	yes		Lower Limb	1	0	0	0	0	0	right foot	0	1	0	0	0	0
409178	2017-09-10	30	Male	Rural	Asayta	farmer	0	1	0	0	0	0	0		yes		Not mentioned		not mentioned		not mentioned							not mentioned	not mentioned	yes	yes	yes		Lower Limb	1	0	0	0	0	0	left foot	1	0	0	0	0	0
441203	2017-08-21	15	Female	Urban	Logiya	student	0	0	1	0	0	0	0		yes		Not mentioned		not mentioned		not mentioned							not mentioned	not mentioned	not mentioned	not mentioned	not mentioned		Lower Limb	1	0	0	0	0	0	right foot	0	1	0	0	0	0
411184	2016-11-12	23	Male	Rural	Detbahri	farmer	0	1	0	0	0	0	0		yes		Not mentioned		not mentioned		not mentioned							not mentioned	not mentioned	yes		yes		Lower Limb	1	0	0	0	0	0	right foot	0	1	0	0	0	0
382696	2016-12-07	12	Male	Urban	Dubti	student	0	0	1	0	0	0	0		yes	48	No		No		not mentioned							not mentioned	not mentioned	yes	not mentioned	yes		Lower Limb	1	0	0	0	0	0	right foot	0	1	0	0	0	0
303414	2016-10-15	19	Male	Urban	Semera	marchent	0	0	0	1	0	0	0		yes	12	Not mentioned		not mentioned		not mentioned							not mentioned	not mentioned	yes	not mentioned	not mentioned		Lower Limb	1	0	0	0	0	0	left foot	1	0	0	0	0	0
413720	2016-12-01	26	Male	Rural	Asayta	Pastoralist	1	0	0	0	0	0	0		yes	48	Yes		yes	not mentioned	not mentioned							not mentioned	not mentioned	not mentioned	not mentioned	not mentioned		Lower Limb	1	0	0	0	0	0	left foot	1	0	0	0	0	0
416148	2016-12-03	40	Female	Rural	Asayta	House Wife	0	0	0	0	0	0	1		yes	72	No		No		not mentioned							not mentioned	not mentioned	yes	yes	yes		Lower Limb	1	0	0	0	0	0	left foot	1	0	0	0	0	0
416624	2016-12-12	7	Male	Rural	Awra	other	0	0	0	0	0	1	0		yes		No		No		not mentioned							not mentioned	not mentioned	yes	not mentioned	yes		Lower Limb	1	0	0	0	0	0	right foot	0	1	0	0	0	0
431277	2017-05-15	30	Female	Rural	Gewane	House Wife	0	0	0	0	0	0	1		yes	60	Yes		yes	not mentioned	not mentioned							not mentioned	no	yes	yes	yes		Lower Limb	1	0	0	0	0	0	right foot	0	1	0	0	0	0
338662	2017-06-13	25	Male	Urban	Logiya	marchent	0	0	0	1	0	0	0		yes	8	Not mentioned		not mentioned		not mentioned							not mentioned	not mentioned	yes	not mentioned	not mentioned		Lower Limb	1	0	0	0	0	0	left foot	1	0	0	0	0	0
400004	2017-10-25	30	Female	Rural	Asayta	Pastoralist	1	0	0	0	0	0	0		yes	30	Not mentioned		not mentioned		not mentioned							not mentioned		yes		not mentioned		Lower Limb	1	0	0	0	0	0	left foot	1	0	0	0	0	0
382324	2017-04-24	40	Male	Rural	Afambo	Pastoralist	1	0	0	0	0	0	0		yes		Yes		yes	not mentioned	not mentioned							not mentioned	not mentioned	yes	not mentioned	yes		Lower Limb	1	0	0	0	0	0	right foot	0	1	0	0	0	0
394977	2017-05-05	47	Male	Rural	Afdera	Pastoralist	1	0	0	0	0	0	0		yes	36	Not mentioned		not mentioned		not mentioned							not mentioned		yes		not mentioned		Lower Limb	1	0	0	0	0	0	right foot	0	1	0	0	0	0
440701	2017-06-13	35	Female	Urban	Semera	House Wife	0	0	0	0	0	0	1		yes	120	Yes		yes	Muco-purulent (whitish)	yes	balck	1	0	0	0	0	not mentioned	yes	yes	yes	yes		Lower Limb	1	0	0	0	0	0	left foot	1	0	0	0	0	0
342950	2017-06-10	29	Male	Rural	Afambo	Pastoralist	1	0	0	0	0	0	0		yes	12	Yes	6	yes	not mentioned	not mentioned							not mentioned	not mentioned	yes	not mentioned	not mentioned		Lower Limb	1	0	0	0	0	0	right foot	0	1	0	0	0	0
342804	2017-08-21	28	Male	Rural	Teru	farmer	0	1	0	0	0	0	0		yes	24	Not mentioned		yes	watery/ fluid (transparent)	not mentioned							not mentioned	not mentioned	yes	not mentioned	not mentioned		Lower Limb	1	0	0	0	0	0	left foot	1	0	0	0	0	0
327542	2017-06-09	42	Male	Rural	Afambo	Pastoralist	1	0	0	0	0	0	0		yes	24	Yes	6	not mentioned		not mentioned							not mentioned	not mentioned	yes	not mentioned	not mentioned		Lower Limb	1	0	0	0	0	0	left foot	1	0	0	0	0	0
447103	2017-07-16	30	Male	Rural	Asayta	Pastoralist	1	0	0	0	0	0	0		yes	48	Yes	12	yes	Muco-purulent (whitish)	not mentioned							not mentioned	not mentioned	yes	not mentioned	not mentioned		Lower Limb	1	0	0	0	0	0	right foot	0	1	0	0	0	0
321760	2017-07-25	19	Male	Rural	Berahle	farmer	0	1	0	0	0	0	0		yes	24	Not mentioned		No		not mentioned							not mentioned	not mentioned	yes	not mentioned	not mentioned		Lower Limb	1	0	0	0	0	0	right foot	0	1	0	0	0	0
361720	2017-07-02	37	Male	Rural	Dulecha	farmer	0	1	0	0	0	0	0		yes	12	Not mentioned		not mentioned		not mentioned							not mentioned	not mentioned	yes	not mentioned	not mentioned		Lower Limb	1	0	0	0	0	0	right foot	0	1	0	0	0	0
411937	2017-11-19	43	Female	Urban	Semera	Pastoralist	1	0	0	0	0	0	0		yes	24	Yes	6	yes	watery/ fluid (transparent)	not mentioned							not mentioned	not mentioned	yes	not mentioned	not mentioned		Lower Limb	1	0	0	0	0	0	right foot	0	1	0	0	0	0
378613	2017-09-17	42	Male	Urban	Dubti	farmer	0	1	0	0	0	0	0		yes	12	Not mentioned		not mentioned		not mentioned							not mentioned		yes		not mentioned		Lower Limb	1	0	0	0	0	0	left foot	1	0	0	0	0	0
207844	2017-07-26	43	Male	Rural	Asayta	farmer	0	1	0	0	0	0	0		yes	18	Not mentioned		not mentioned		not mentioned							not mentioned		yes		not mentioned		Lower Limb	1	0	0	0	0	0	right foot	0	1	0	0	0	0
431293	2017-09-15	37	Female	Rural	Asayta	Pastoralist House Wife	1	0	0	0	0	0	1		yes	12	Not mentioned		not mentioned		not mentioned							not mentioned		yes		not mentioned		Lower Limb	1	0	0	0	0	0	right foot	0	1	0	0	0	0
445165	2017-09-12	30	Male	Urban	Asayta	Pastoralist	1	0	0	0	0	0	0		yes	156	Yes		yes	Muco-purulent (whitish)	not mentioned							not mentioned	not mentioned	yes	yes	yes		Lower Limb	1	0	0	0	0	0	left foot	1	0	0	0	0	0
432153	2017-09-15	38	Male	Rural	Afambo	Pastoralist	1	0	0	0	0	0	0		yes	12	Yes	6	yes	not mentioned	not mentioned							not mentioned	not mentioned	yes	not mentioned	yes		Lower Limb	1	0	0	0	0	0	right foot	0	1	0	0	0	0
419509	2017-09-27	45	Male	Rural	Gewane	Pastoralist	1	0	0	0	0	0	0		yes	12	No		No		not mentioned							not mentioned	not mentioned	yes	not mentioned	yes		Lower Limb	1	0	0	0	0	0	left foot	1	0	0	0	0	0
422806	2017-10-04	50	Male	Rural	Teru	farmer	0	1	0	0	0	0	0		yes	120	No		No		not mentioned							not mentioned	yes	yes	yes	yes		Lower Limb	1	0	0	0	0	0	left foot	1	0	0	0	0	0
437042	2017-10-04	30	Male	Rural	Afambo	farmer	0	1	0	0	0	0	0		yes	24	Yes		yes	not mentioned	not mentioned							not mentioned	not mentioned	yes	not mentioned	yes		Lower Limb	1	0	0	0	0	0	right foot	0	1	0	0	0	0
442176	2017-10-28	18	Male	Rural	Teru	Pastoralist	1	0	0	0	0	0	0		yes	72	Yes	72	yes	Muco-purulent (whitish)	not mentioned							not mentioned	not mentioned	yes	not mentioned	yes		Lower Limb	1	0	0	0	0	0	left foot	1	0	0	0	0	0
442161	2017-11-23	35	Male	Urban	Asayta	Pastoralist	1	0	0	0	0	0	0		yes	12	Not mentioned		not mentioned		not mentioned							not mentioned	not mentioned	yes	not mentioned	not mentioned		Lower Limb	1	0	0	0	0	0	left foot	1	0	0	0	0	0
444378	2017-12-04	28	Male	Rural	Dubti	Pastoralist	1	0	0	0	0	0	0		yes	12	Not mentioned		not mentioned		not mentioned							not mentioned	not mentioned	yes	not mentioned	not mentioned		Lower Limb	1	0	0	0	0	0	left foot	1	0	0	0	0	0
427192	2017-12-14	28	Male	Rural	Dalifagi	Pastoralist farmer	1	1	0	0	0	0	0		yes	24	Yes		yes	sero sanguineius (reddish/ Pinkish)	not mentioned							not mentioned	not mentioned	yes	yes	yes		Lower Limb	1	0	0	0	0	0	left foot	1	0	0	0	0	0
427196	2017-12-23	45	Male	Rural	Afambo	Pastoralist	1	0	0	0	0	0	0		yes	60	No		No		no							not mentioned	not mentioned	yes	yes	yes		Lower Limb	1	0	0	0	0	0	left foot	1	0	0	0	0	0
428619	2017-12-15	17	Female	Rural	Bidu	student	0	0	1	0	0	0	0		yes	36	No		No		not mentioned							not mentioned	not mentioned	yes	yes	yes		Lower Limb	1	0	0	0	0	0	right foot	0	1	0	0	0	0
429379	2017-11-23	23	Male	Rural	Dalifagi	Pastoralist	1	0	0	0	0	0	0		yes	96	Yes		yes	Muco-purulent (whitish)	not mentioned							not mentioned	yes	yes	yes	yes		Lower Limb	1	0	0	0	0	0	left foot	1	0	0	0	0	0
429681	2017-12-25	20	Male	Rural	Elidar	Pastoralist	1	0	0	0	0	0	0		yes	24	No		No		no							not mentioned	not mentioned	yes	yes	yes		Lower Limb	1	0	0	0	0	0	right tigh	0	0	0	0	0	1
428398	2017-12-15	20	Male	Rural	Teru	Pastoralist	1	0	0	0	0	0	0		yes		No		No		not mentioned							not mentioned	not mentioned	yes	yes	yes		Lower Limb	1	0	0	0	0	0	left foot	1	0	0	0	0	0
[truncated: 74 more columns]
